# Supplementary material for: Barriers and enablers to routine register data collection for newborns and mothers: EN-BIRTH multi-country validation study
Source: BMC Pregnancy Childbirth. 2021 Mar 26;21(Suppl 1):233. doi: 10.1186/s12884-020-03517-3 (PMC7995573; doi:10.1186/s12884-020-03517-3)
Supplement: Supplementary file 7 — Additional file 7. COREQ checklist, EN-BIRTH study. [file 12884_2020_3517_MOESM7_ESM.xlsx]

## Sheet: COREQ- BD 
	Every Newborn BIRTH multi-country validation study; informing measurement of coverage and quality of maternal and newborn care
	Barriers and enablers to labour ward register data collection and use: EN-BIRTH multi-country validation study
	Consolidated criteria for reporting qualitative studies (COREQ): 32-item checklist- BD
	No. Item	Guide questions/ description	Results
	Domain 1: Research team and reﬂexivity
	Personal Characteristics
	1. Interviewer/ facilitator	Which author/ s conducted the interview or focus group?	a. Sojib Zaman	b. Jasmin Khan	c. Md. Ziaul Haque Shaikh	d. Rajib Haider	e. Md. Taqbir Us Samad Talha
	2. Credentials	What were the researcher’s credentials? E.g. PhD, MD	MBBS, MDS, MSc	MSS, MPH	MA, MPH	MSS	MSS
	3. Occupation	What was their occupation at the time of the study?	Quantitative & Qualitative Researcher in icddr,b	Qualitative Researcher in icddr,b	Quantitative & Qualitative Researcher in icddr,b	Qualitative Researcher in icddr,b	Qualitative Researcher in icddr,b
	4. Gender	Was the researcher male or female?	Male	Female	Male	Male	Male
	5. Experience and training	What experience or training did the researcher have?	5 years of public health practice.	14 years experience in Qualitative Research	9 years of public health research	3 years of public health practice. Trained in Qualitative research	3 years of public health practice. Trained in Qualitative research
	Relationship with participants
	6. Relationship established	Was a relationship established prior to study commencement?	Yes, a proper relationship was established. After selection of the respondents, we first took their consents and scheduled an interview. We also ensured that all information used in this study will be anonimous and we will have full respect on their confidentiality.
	7. Participant knowledge of the interviewer	What did the participants know about the researcher? e.g. personal goals, reasons for doing the research	An consent form was introduced in local language and wirtten signature was collected for each participant who agreed to participate in this study. The consent form contained objective and detials information of the project (expectation from the participants).
	8. Interviewer characteristics	What characteristics were reported about the inter viewer/facilitator? e.g. Bias, assumptions, reasons and interests in the research topic	It was explained why the interviewer were interested to collect data and how this data will be helpful at local, national and international level. The researchers were collected information as part of their involvement of the project. The researchers also disclosed any other potential conflict of interest wiht the participants.
	Domain 2: study design
	Theoretical framework
	9. Methodological orientation and Theory	What methodological orientation was stated to underpin the study? e.g. grounded theory, discourse analysis, ethnography, phenomenology, content analysis	Qualitative approach was applied (in-depth interviews, focus group discussions) with different eligible stakeholder. Thematic analysis was applied for the data analysis.
	Participant selection
	10. Sampling	How were participants selected? e.g. purposive, convenience, consecutive, snowball	Purposive sampling strategy was used to select the participants. Participants were selected from the hospital/facility.
	11. Method of approach	How were participants approached? e.g. face-to-face, telephone, mail, email	Face-to-face and a checklist
	12. Sample size	How many participants were in the study?	Nurse- 25 Doctor- 4 Clinical observer- 8 Tracker- 8 Supervisor- 2 Data Verifier/ Extractor- 2
	13. Non-participation	How many people refused to participate or dropped out? Reasons?	No one
	Setting
	14. Setting of data collection	Where was the data collected? e.g. home, clinic, workplace	1. Azimpur Maternal and Child Health Training Institute (MCHTI), Dhaka 2. Kushtia District Hospital. Kushtia
	15. Presence of non-participants	Was anyone else present besides the participants and researchers?	Nobody was present besides the participants and researchers
	16. Description of sample	What are the important characteristics of the sample? e.g. demographic data, date	Clinical observer, Tracker, Supervisor, Data Verifier/ Extractor, Nurse, Doctor of Azimpur Maternal and Child Health Training Institute (MCHTI), Dhaka and Kushtia District Hospital
	Data collection
	17. Interview guide	Were questions, prompts, guides provided by the authors? Was it pilot tested?	Interview guide was provided for in depth interview and focus group discussion by the authors and it was also pilot tested.
	18. Repeat interviews	Were repeat inter views carried out? If yes, how many?	No repeat interview was caried out
	19. Audio/visual recording	Did the research use audio or visual recording to collect the data?	We used voice recorder for audio recording of data during in depth interview and focus group discussion
	20. Field notes	Were ﬁeld notes made during and/or after the interview or focus group?	Field notes were used to oclllect field data. During the in depth interview and focus group discussion
	21. Duration	What was the duration of the inter views or focus group?	IDI: 54 hour (average) FGD: 2 hours (average)
	22. Data saturation	Was data saturation discussed?	Data saturation was discussed.
	23. Transcripts returned	Were transcripts returned to participants for comment and/or correction?	No
	Domain 3: analysis and ﬁndings
	Data analysis
	24. Number of data coders	How many data coders coded the data?	2 coders
	25. Description of the coding tree	Did authors provide a description of the coding tree?	Yes
	26. Derivation of themes	Were themes identiﬁed in advance or derived from the data?	Themes were derived from the data
	27. Software	What software, if applicable, was used to manage the data?	Nvivo
	28. Participant checking	Did participants provide feedback on the ﬁndings?	No
	Reporting
	29. Quotations presented	Were participant quotations presented to illustrate the themes/ﬁndings? Was each quotation identiﬁed? e.g. participant number	Participant quotations were presented in the analysis matrix to illustrate the themes/ ﬁndings
	30. Data and ﬁndings consistent	Was there consistency between the data presented and the ﬁndings?	DaT consistency were maintained.
	31. Clarity of major themes	Were major themes clearly presented in the ﬁndings?	Major themes were clearly presented in the ﬁndings
	32. Clarity of minor themes	Is there a description of diverse cases or discussion of minor themes?	Minor themes were also included in the ﬁndings to analyze data
	Developed from: Tong A, Sainsbury P, Craig J. Consolidated criteria for reporting qualitative research (COREQ): a 32-item checklist for interviews and focus groups. International Journal for Quality in Health Care. 2007. Volume 19, Number 6: pp. 349 – 357

## Sheet: COREQ-NP
	Every Newborn BIRTH multi-country validation study; informing measurement of coverage and quality of maternal and newborn care
	Barriers and enablers to labour ward register data collection and use: EN-BIRTH multi-country validation study
	Consolidated criteria for reporting qualitative studies (COREQ): 32-item checklist- BD			NP
	No. Item	Guide questions/ description	Results
	Domain 1: Research team and reﬂexivity
	Personal Characteristics
	1. Interviewer/ facilitator	Which author/ s conducted the interview or focus group?	a. Avinash K Sunny	b. Nishant Thakur
	2. Credentials	What were the researcher’s credentials? E.g. PhD, MD	MBBS, MD	MBBS, MD
	3. Occupation	What was their occupation at the time of the study?	Quantitative & Qualitative Researcher in Golden Community	Qualitative Researcher in Golden Community
	4. Gender	Was the researcher male or female?	Male	Male
	5. Experience and training	What experience or training did the researcher have?	5 years of public health practice.	4 years of public health practice.
	Relationship with participants
	6. Relationship established	Was a relationship established prior to study commencement?	Yes, a proper relationship was established. After selection of the respondents, we took their consents and scheduled an interview. We ensured that all information used in this study will be anonymous and we will have full respect on their confidentiality.
	7. Participant knowledge of the interviewer	What did the participants know about the researcher? e.g. personal goals, reasons for doing the research	A consent form was introduced in local language and wirtten signature was collected for each participant who agreed to participate in this study. The consent form contained objective and detailed information of the project (expectation from the participants).
	8. Interviewer characteristics	What characteristics were reported about the inter viewer/facilitator? e.g. Bias, assumptions, reasons and interests in the research topic	It was explained why the interviewer were interested to collect data and how this data will be helpful at local, national and international level. The researchers collected information as part of their involvement in the project. The researchers also disclosed any other potential conflict of interest with the participants.
	Domain 2: study design
	Theoretical framework
	9. Methodological orientation and Theory	What methodological orientation was stated to underpin the study? e.g. grounded theory, discourse analysis, ethnography, phenomenology, content analysis	Qualitative approach was applied (in-depth interviews, focus group discussions) with different eligible stakeholder. Thematic analysis was applied for the data analysis.
	Participant selection
	10. Sampling	How were participants selected? e.g. purposive, convenience, consecutive, snowball	Purposive sampling strategy was used to select the participants. Participants were selected from the hospital/facility.
	11. Method of approach	How were participants approached? e.g. face-to-face, telephone, mail, email	Face-to-face and a checklist
	12. Sample size	How many participants were in the study?	Nurse- 12 Doctor- 2 Clinical observer- 8 Tracker- 3 Supervisor- 3 Data Verifier/ Extractor- 3
	13. Non-participation	How many people refused to participate or dropped out? Reasons?	None
	Setting
	14. Setting of data collection	Where was the data collected? e.g. home, clinic, workplace	1. Western Regional Hospital, Pokhara Academy of Health Sciences, Pokhara
	15. Presence of non-participants	Was anyone else present besides the participants and researchers?	Nobody was present besides the participants and researchers
	16. Description of sample	What are the important characteristics of the sample? e.g. demographic data, date	Clinical observer, Tracker, Supervisor, Data Verifier/ Extractor, Nurse, Doctor of Western Regional Hospital, Pokhara Academy of Health Sciences, Pokhara
	Data collection
	17. Interview guide	Were questions, prompts, guides provided by the authors? Was it pilot tested?	Interview guide was provided for in depth interview and focus group discussion by the authors and it was also pilot tested.
	18. Repeat interviews	Were repeat inter views carried out? If yes, how many?	No repeat interview was caried out
	19. Audio/visual recording	Did the research use audio or visual recording to collect the data?	We used voice recorder for audio recording of data during in depth interview and focus group discussion
	20. Field notes	Were ﬁeld notes made during and/or after the interview or focus group?	Field notes were taken during interview and focus group
	21. Duration	What was the duration of the inter views or focus group?	IDI: 60 minutes (average) FGD: 2 hours (average)
	22. Data saturation	Was data saturation discussed?	Data saturation was discussed.
	23. Transcripts returned	Were transcripts returned to participants for comment and/or correction?	No
	Domain 3: analysis and ﬁndings
	Data analysis
	24. Number of data coders	How many data coders coded the data?	2 coders
	25. Description of the coding tree	Did authors provide a description of the coding tree?	Yes
	26. Derivation of themes	Were themes identiﬁed in advance or derived from the data?	Themes were derived from the data
	27. Software	What software, if applicable, was used to manage the data?	Nvivo
	28. Participant checking	Did participants provide feedback on the ﬁndings?	No
	Reporting
	29. Quotations presented	Were participant quotations presented to illustrate the themes/ﬁndings? Was each quotation identiﬁed? e.g. participant number	Participant quotations were presented in the analysis matrix to illustrate the themes/ ﬁndings
	30. Data and ﬁndings consistent	Was there consistency between the data presented and the ﬁndings?	Data consistency were maintained.
	31. Clarity of major themes	Were major themes clearly presented in the ﬁndings?	Major themes were clearly presented in the ﬁndings
	32. Clarity of minor themes	Is there a description of diverse cases or discussion of minor themes?	Minor themes were also included in the ﬁndings to analyze data
	Developed from: Tong A, Sainsbury P, Craig J. Consolidated criteria for reporting qualitative research (COREQ): a 32-item checklist for interviews and focus groups. International Journal for Quality in Health Care. 2007. Volume 19, Number 6: pp. 349 – 357

## Sheet: COREQ-TZ
	Every Newborn BIRTH multi-country validation study: informing measurement of coverage and quality of maternal and newborn care
	Barriers and enablers to routine register data collection for newborns and mothers: EN-BIRTH multi-country validation study
	Consolidated criteria for reporting qualitative studies (COREQ): 32-item checklist- BD
	No. Item	Guide questions/ description	Results
	Domain 1: Research team and reﬂexivity
	Personal Characteristics
	1. Interviewer/ facilitator	Which author/ s conducted the interview or focus group?	a. Donat Shamba	b. Menna Narcis Tarimo	c. Silanoga Ng'unga	d. George Elindede
	2. Credentials	What were the researcher’s credentials? E.g. PhD, MD	BA, MSc	BA	BA	Diploma
	3. Occupation	What was their occupation at the time of the study?	Social Scientist	Qualitative reseracher at IHI	Qualitative reseracher at IHI	Qualitative Researcher, and a Nurse at IHI
	4. Gender	Was the researcher male or female?	Male	Female	Female	Male
	5. Experience and training	What experience or training did the researcher have?	10 years experience in Qualitative Research	2 years experience in Qualitative Research	3 years experience in Qualitative Research	2 years experience in clinical research. Trained in qualitative research
	Relationship with participants
	6. Relationship established	Was a relationship established prior to study commencement?	Relationship was establieshed with the study participants. The research team introduced themselves and explained the purpose of the study. Then, potential respondents were selected; we took verbal consent and made an apointmenet for the interview. Then we took written consent before the start of the nterview on the agreed day of the interview. Participants are asuured their confidentiality and th…
	7. Participant knowledge of the interviewer	What did the participants know about the researcher? e.g. personal goals, reasons for doing the research	An consent form was introduced in local language (Kiswahili) and wirtten signature was collected for each participant who agreed to participate in this study. The consent form contained objective and detials information of the project (expectation from the participants). Participants were give time to ask questions or seek clarification before the interview and any time if something came up.
	8. Interviewer characteristics	What characteristics were reported about the inter viewer/facilitator? e.g. Bias, assumptions, reasons and interests in the research topic	Before the start of each IDIs and FGDsIt was research team explained to the participants the aim and objectives of the study. what was expetceted from the participants and benefits for participanting in the study. Researchers also expleined the importance of conducting such a study for Tanzania and beyound. researchers disclosed potential conflict of interests with participants.
	Domain 2: study design
	Theoretical framework
	9. Methodological orientation and Theory	What methodological orientation was stated to underpin the study? e.g. grounded theory, discourse analysis, ethnography, phenomenology, content analysis	Qualitative approach was applied (in-depth interviews, focus group discussions) with different set of respondents including Health workers and EN-BIRTH data collectors. Thematic analysis was applied for data analysis and interpretation.
	Participant selection
	10. Sampling	How were participants selected? e.g. purposive, convenience, consecutive, snowball	Purposive sampling strategy was used to select the participants. Participants were selected from the hospital where the main EN-BIRTH study was implemented.
	11. Method of approach	How were participants approached? e.g. face-to-face, telephone, mail, email	In-depth interviews and focus group discussions were conducted face-to-face with respondents, and it also ivolved filling a checklist. Interveiews were conducted at a time and place agreed by the the participants and researchers.
	12. Sample size	How many participants were in the study?	Data collectors: Supervisors 4, Clinical observer 8, Data extractors/verifiers 8, Trackers 8. Health Workers: Medical doctors 4, Nurses 26
	13. Non-participation	How many people refused to participate or dropped out? Reasons?	No one
	Setting
	14. Setting of data collection	Where was the data collected? e.g. home, clinic, workplace	Data were collected at Muhimbili National Hospital and Temeke regional and refferal hospital.
	15. Presence of non-participants	Was anyone else present besides the participants and researchers?	Nobody was present besides the participants and researchers
	16. Description of sample	What are the important characteristics of the sample? e.g. demographic data, date	Health workers (Medical doctors and nurses) who prove cate for mothers and newborn babies in Labour ward, KMC ward, OT and neonatal was from Muhimbili National Hospital and Temeke regional refferal hospital. Data collectors (Supervisors, Clinical observers, Data Verifiers/Extractors and Trackers) who were collecting data for the main EN-BIRTH study.
	Data collection
	17. Interview guide	Were questions, prompts, guides provided by the authors? Was it pilot tested?	Interview guide was provided for in depth interview and focus group discussion by the authors and it was also pilot tested.
	18. Repeat interviews	Were repeat inter views carried out? If yes, how many?	No repeat interview was caried out
	19. Audio/visual recording	Did the research use audio or visual recording to collect the data?	Data were collected by using audio recoder in all of the IDIs and FGDs.
	20. Field notes	Were ﬁeld notes made during and/or after the interview or focus group?	Researchers took field notes during all of the IDIs and FGDs.
	21. Duration	What was the duration of the inter views or focus group?	In-depth interviews were conducted in average of one hour and FGDs between one hour and half up to 2 hours.
	22. Data saturation	Was data saturation discussed?	Data saturation was discussed.
	23. Transcripts returned	Were transcripts returned to participants for comment and/or correction?	No
	Domain 3: analysis and ﬁndings
	Data analysis
	24. Number of data coders	How many data coders coded the data?	2 coders
	25. Description of the coding tree	Did authors provide a description of the coding tree?	Yes
	26. Derivation of themes	Were themes identiﬁed in advance or derived from the data?	Themes were derived from the data
	27. Software	What software, if applicable, was used to manage the data?	Nvivo 12
	28. Participant checking	Did participants provide feedback on the ﬁndings?	No
	Reporting
	29. Quotations presented	Were participant quotations presented to illustrate the themes/ﬁndings? Was each quotation identiﬁed? e.g. participant number	Participant quotations were presented in the analysis matrix to illustrate the themes/ ﬁndings
	30. Data and ﬁndings consistent	Was there consistency between the data presented and the ﬁndings?	Data consistency were maintained.
	31. Clarity of major themes	Were major themes clearly presented in the ﬁndings?	Major themes were clearly presented in the ﬁndings
	32. Clarity of minor themes	Is there a description of diverse cases or discussion of minor themes?	Minor themes were also included in the ﬁndings to analyze data
	Developed from: Tong A, Sainsbury P, Craig J. Consolidated criteria for reporting qualitative research (COREQ): a 32-item checklist for interviews and focus groups. International Journal for Quality in Health Care. 2007. Volume 19, Number 6: pp. 349 – 357
