# Supplementary material for: Barriers and enablers to routine register data collection for newborns and mothers: EN-BIRTH multi-country validation study
Source: BMC Pregnancy Childbirth. 2021 Mar 26;21(Suppl 1):233. doi: 10.1186/s12884-020-03517-3 (PMC7995573; doi:10.1186/s12884-020-03517-3)
Supplement: Supplementary file 8 — Additional file 8. Care-to-documentation checklist, EN-BIRTH study. [file 12884_2020_3517_MOESM8_ESM.xlsx]

## Sheet: combined
	Every Newborn BIRTH multi-country validation study: informing measurement of coverage and quality of maternal and newborn care
	Barriers and enablers to routine register data collection for newborns and mothers: EN-BIRTH multi-country validation study
	EN-BIRTH Objective 4: Barriers & Enablers Register Checklist: Who? What? How? Where? When?												EN-BIRTH Objective 4: Barriers & Enablers Register Checklist: Who? What? How? Where? When?												EN-BIRTH Objective 4: Barriers & Enablers Register Checklist: Who? What? How? Where? When?												EN-BIRTH Objective 4: Barriers & Enablers Register Checklist: Who? What? How? Where? When?												EN-BIRTH Objective 4: Barriers & Enablers Register Checklist: Who? What? How? Where? When?
	Respondent = Data Collectors - what did they see?				Interviewee #:								Respondent = Data Collectors - what did they see?				Interviewee #:								Respondent = Data Collectors - what did they see?				Interviewee #:								Respondent = Data Collectors - what did they see?				Interviewee #:								Respondent = Data Collectors - what did they see?
	Intervention/ care/ variable:		1. Uterotonic				2. Neonatal Resuscitation (immediate)						Intervention/ care/ variable:		3. Immediate (first) breastfeed				4. KMC initiation						Intervention/ care/ variable:		5. Antibiotic Treatment for presumed neonatal sepsis				6. Antenatal corticosteroids						Intervention/ care/ variable:		7. Birth Weight for inborn baby										Intervention/ care/ variable:
	What ward in the facility?		1.1 Labour & Delivery		1.2 Operating Theatre		2.1 Labour & Delivery		2.2 Operating Theatre				What ward in the facility?		3.1 Labour & Delivery		3.2 Operating Theatre		4.1 Other =		4.2 Other =				What ward in the facility?		5.1 Neonatal Ward		5.2 Other =		6.1 Other =		6.2 Other =				What ward in the facility?		7.1 Labour & Delivery		7.2 Operating Theatre		7.3 KMC corner/ ward		7.4 other ward =				What ward in the facility?
	a) What register in this ward is this variable recorded?												a) What register in this ward is this variable recorded?												a) What register in this ward is this variable recorded?												a) What register in this ward is this variable recorded?												a) What register in this ward is this variable recorded?
	b) Who does the care/intervention?												b) Who does the care/intervention?												b) Who does the treatment?												b) Who weighs the baby?												b) Who weighs the baby?
	Code:	MW 1 = delivers baby											Code:	MW 1 = delivers baby											Code:	MW 1 = delivers baby											Code:	MW 1 = delivers baby											Code:
	U = usually	MW 2 =											U = usually	MW 2 =											U = usually	MW 2 =											U = usually	MW 2 =											U = usually
	S = sometimes	Nurse 1 = cares patient											S = sometimes	Nurse 1 = cares patient											S = sometimes	Nurse 1 = cares patient											S = sometimes	Nurse 1 = cares patient											S = sometimes
	N = never	Nurse 2 =											N = never	Nurse 2 =											N = never	Nurse 2 =											N = never	Nurse 2 =											N = never
	O = not present	O&G senior											O = not present	O&G senior											O = not present	O&G senior											O = not present	O&G senior											O = not present
		O&G junior												O&G junior												O&G junior												O&G junior
		Paed senior												Paed senior												Paed senior												Paed senior
		Paed junior												Paed junior												Paed junior												Paed junior
		General doctor												General doctor												General doctor												General doctor
		Anaesthetist												Anaesthetist												Anaesthetist												Anaesthetist
		Other =												Other =												Other =												Other =
		Other =												Other =												Other =												Other =
			D/K	N/A	DK	N/A	DK	N/A	DK	N/A					D/K	N/A	D/K	N/A	D/K	N/A	D/K	N/A					D/K	N/A	D/K	N/A	D/K	N/A	D/K	N/A					D/K	N/A	D/K	N/A	D/K	N/A	DK	N/A
	c) Who records the variable in the register?												c) Who records the variable in the register?												c) Who records the variable in the register?												c) Who records the variable in the register?												c) Who records the variable in the register?
	Code:	MW 1 = delivers baby											Code:	MW 1 = delivers baby											Code:	MW 1 = delivers baby											Code:	MW 1 = delivers baby											Code:
	U = usually	MW 2 =											U = usually	MW 2 =											U = usually	MW 2 =											U = usually	MW 2 =											U = usually
	S = sometimes	Nurse 1 = cares patient											S = sometimes	Nurse 1 = cares patient											S = sometimes	Nurse 1 = cares patient											S = sometimes	Nurse 1 = cares patient											S = sometimes
	N = never	Nurse 2 =											N = never	Nurse 2 =											N = never	Nurse 2 =											N = never	Nurse 2 =											N = never
	O = not present	O&G senior											O = not present	O&G senior											O = not present	O&G senior											O = not present	O&G senior											O = not present
		O&G junior												O&G junior												O&G junior												O&G junior
		Paed senior												Paed senior												Paed senior												Paed senior
		Paed junior												Paed junior												Paed junior												Paed junior
		General Doctor												General doctor												General doctor												General doctor
		Anaesthetist												Anaesthetist												Anaesthetist												Anaesthetist
		Other =												Other =												Other =												Other =
		Other =												Other =												Other =												Other =
			DK	N/A	DK	N/A	DK	N/A	DK	N/A					DK	N/A	DK	N/A	DK	N/A	DK	N/A					DK	N/A	DK	N/A	DK	N/A	DK	N/A					DK	N/A	DK	N/A	DK	N/A	DK	N/A
	d) What order into the register?												d) What order into the register?												d) What order into the register?												d) What order into the register?												d) What order into the register?
	Code:	Register=											Code:	Register=											Code:	Register=											Code:	Register=											Code:
	0 = not recorded	Patient case record file											0 = not recorded	Patient case record file											0 = not recorded	Patient case record file											0 = not recorded	Patient case record file											0 = not recorded
	1 = first	Partograph											1 = first	Partograph											1 = first	Partograph											1 = first	Partograph											1 = first
	2 = second	Drug sheet/ chart											2 = second	Drug sheet/ chart											2 = second	Drug sheet/ chart											2 = second	Drug sheet/ chart											2 = second
	3 = third	Other piece of paper											3 = third	Other piece of paper											3 = third	Other piece of paper											3 = third	Other piece of paper											3 = third
	4 = fourth etc	Special book											4 = fourth etc	Special book											4 = fourth etc	Special book											4 = fourth etc	Special book											4 = fourth etc
		Other =												Other =												Other =												Other =
			DK	N/A	DK	N/A	DK	N/A	DK	N/A					DK	N/A	DK	N/A	DK	N/A	DK	N/A					DK	N/A	DK	N/A	DK	N/A	DK	N/A					DK	N/A	DK	N/A	DK	N/A	DK	N/A
	e) How many minutes after this care/intervention given, is it written is the register?												e) How many minutes after this care/intervention given, is it written is the register?												e) How many minutes after this care/intervention given, is it written is the register?												e) How many minutes after this care/intervention given, is it written is the register?												e) How many minutes after this care/intervention given, is it written is the register?
		usually / average												usually / average												usually / average												usually / average
		shortest - minimum												shortest - minimum												shortest - minimum												shortest - minimum
		longest - maximum												longest - maximum												longest - maximum												longest - maximum
			DK	N/A	DK	N/A	DK	N/A	DK	N/A					DK	N/A	DK	N/A	DK	N/A	DK	N/A					DK	N/A	DK	N/A	DK	N/A	DK	N/A					DK	N/A	DK	N/A	DK	N/A	DK	N/A
[truncated: 4 more columns]
